# Supplementary material for: Impact of low sperm competition on male reproductive trait allometries in a bush-cricket
Source: BMC Evol Biol. 2019 Oct 11;19:185. doi: 10.1186/s12862-019-1514-0 (PMC6788016; doi:10.1186/s12862-019-1514-0)
Supplement: Supplementary file 2 — Additional file 2. Raw data. [file 12862_2019_1514_MOESM2_ESM.xlsx]

## Sheet: Data_Impact of low sperm compet
Population	Sample_ID	Bodyweight	Testis1	Testis2	SUMtestis	Spermatophoregland	Hindleglenght	Subgenitalplatesize	Repeatabilityleg	Femurlength	Femurlengthrepeat	Tibialength	Tibiarepeat	correctedweight	finalweight	Somamass	SomamassGland
middle	7	0.6419	0.0051	0.005	0.0101	0.1013	38.54	3.45	NA	NA	NA	NA	NA	NA	0.6419	0.6318	0.5406
middle	8	0.8798	0.0055	0.0053	0.0108	0.1947	41.85	3.79	NA	NA	NA	NA	NA	NA	0.8798	0.869	0.6851
middle	9	0.9247	0.0069	0.0049	0.0118	0.2419	40.26	3.55	NA	NA	NA	NA	NA	NA	0.9247	0.9129	0.6828
middle	10	0.8607	0.0067	0.0051	0.0118	0.2303	38.17	3.04	NA	NA	NA	NA	NA	NA	0.8607	0.8489	0.6304
middle	11	0.7386	0.0047	0.0058	0.0105	0.1747	37.61	3.28	NA	NA	NA	NA	NA	NA	0.7386	0.7281	0.5639
middle	12	0.7218	0.0055	0.0052	0.0107	0.1381	39.74	3.59	NA	NA	NA	NA	NA	NA	0.7218	0.7111	0.5837
middle	13	0.9362	0.0058	0.005	0.0108	0.2457	38.33	3.38	NA	NA	NA	NA	NA	NA	0.9362	0.9254	0.6905
middle	14	0.8871	0.0077	0.0055	0.0132	0.2401	41.08	3.78	NA	NA	NA	NA	NA	NA	0.8871	0.8739	0.647
middle	15	0.6289	0.0063	0.0068	0.0131	0.1216	38.02	3.23	NA	NA	NA	NA	NA	NA	0.6289	0.6158	0.5073
middle	16	0.9215	0.0062	0.006	0.0122	0.246	43.57	3.24	NA	NA	NA	NA	NA	NA	0.9215	0.9093	0.6755
middle	17	0.901	0.0064	0.0069	0.0133	0.2359	41.25	3.66	NA	NA	NA	NA	NA	NA	0.901	0.8877	0.6651
middle	18	0.905	0.0066	0.0048	0.0114	0.2556	40	3.51	NA	NA	NA	NA	NA	NA	0.905	0.8936	0.6494
middle	19	0.6824	0.0062	0.0059	0.0121	0.1505	37.91	3.23	NA	NA	NA	NA	NA	NA	0.6824	0.6703	0.5319
middle	20	0.6935	0.0078	0.0047	0.0125	0.1513	39.5	3.03	NA	NA	NA	NA	NA	NA	0.6935	0.681	0.5422
middle	21	0.899	0.0065	0.0058	0.0123	0.2781	38.6	3.11	NA	NA	NA	NA	NA	NA	0.899	0.8867	0.6209
middle	22	0.8709	0.007	0.0077	0.0147	0.1806	40.54	3.29	NA	NA	NA	NA	NA	NA	0.8709	0.8562	0.6903
middle	23	0.8528	0.0075	0.0062	0.0137	0.1955	37.21	3.17	NA	NA	NA	NA	NA	NA	0.8528	0.8391	0.6573
middle	25	0.909	0.0057	0.0046	0.0103	0.1978	40.85	3.33	NA	NA	NA	NA	NA	NA	0.909	0.8987	0.7112
middle	26	0.914	0.0053	0.0042	0.0095	0.2066	41.29	3.41	NA	NA	NA	NA	NA	NA	0.914	0.9045	0.7074
middle	27	0.881	0.0053	0.0046	0.0099	0.244	41.92	3.44	NA	NA	NA	NA	NA	NA	0.881	0.8711	0.637
middle	28	0.886	0.0052	0.0059	0.0111	0.1706	40.67	3.5	NA	NA	NA	NA	NA	NA	0.886	0.8749	0.7154
middle	29	0.874	0.006	0.0084	0.0144	0.1951	40.15	3.42	NA	NA	NA	NA	NA	NA	0.874	0.8596	0.6789
middle	30	0.851	0.008	0.0066	0.0146	0.235	39.35	3.19	NA	NA	NA	NA	NA	NA	0.851	0.8364	0.616
middle	31	0.901	0.0048	0.006	0.0108	0.2444	42.39	3.1	NA	NA	NA	NA	NA	NA	0.901	0.8902	0.6566
middle	32	0.851	0.0059	0.0061	0.012	0.1969	41.24	3.75	NA	NA	NA	NA	NA	NA	0.851	0.839	0.6541
middle	33	0.901	0.004	0.0043	0.0083	0.2478	41.65	3.31	NA	NA	NA	NA	NA	NA	0.901	0.8927	0.6532
middle	34	0.867	0.005	0.0053	0.0103	0.2519	38.86	3.45	NA	NA	NA	NA	NA	NA	0.867	0.8567	0.6151
middle	39	0.631	0.0066	0.0067	0.0133	0.1198	37.66	3.4	NA	NA	NA	NA	NA	NA	0.631	0.6177	0.5112
middle	40	0.71	0.0061	0.0056	0.0117	0.1139	37.85	3.31	NA	NA	NA	NA	NA	NA	0.71	0.6983	0.5961
middle	41	0.7555	0.004	0.0048	0.0088	0.1387	39.96	3.3	NA	NA	NA	NA	NA	NA	0.7555	0.7467	0.6168
middle	42	0.697	0.0052	0.0063	0.0115	0.1313	41.38	3.5	NA	NA	NA	NA	NA	NA	0.697	0.6855	0.5657
middle	43	0.704	0.0069	0.0067	0.0136	0.0894	39.17	3.32	NA	NA	NA	NA	NA	NA	0.704	0.6904	0.6146
middle	50	0.617	0.0057	0.0051	0.0108	0.0783	38	3.31	NA	NA	NA	NA	NA	NA	0.617	0.6062	0.5387
middle	54	0.564	0.0065	0.0043	0.0108	0.1157	37.64	3.14	NA	NA	NA	NA	NA	NA	0.564	0.5532	0.4483
middle	56	0.881	0.0073	0.0054	0.0127	0.2166	41.6	3.65	NA	NA	NA	NA	NA	NA	0.881	0.8683	0.6644
middle	65	0.797	0.0052	0.0058	0.011	0.2056	39.61	3.45	NA	NA	NA	NA	NA	NA	0.797	0.786	0.5914
middle	66	0.675	0.0052	0.0055	0.0107	0.15	38.08	3.36	NA	NA	NA	NA	NA	NA	0.675	0.6643	0.525
middle	67	0.658	0.0049	0.004	0.0089	0.1176	39.1	3.56	NA	NA	NA	NA	NA	NA	0.658	0.6491	0.5404
middle	68	0.887	0.006	0.0065	0.0125	0.1321	38.51	3.5	NA	NA	NA	NA	NA	NA	0.887	0.8745	0.7549
middle	70	0.845	0.0037	0.0045	0.0082	0.213	40.16	3.79	42.62	NA	NA	NA	NA	NA	0.845	0.8368	0.632
middle	71	0.951	0.0062	0.0064	0.0126	0.2196	41.55	3.86	41.49	NA	NA	NA	NA	NA	0.951	0.9384	0.7314
middle	72	0.83	0.0061	0.0066	0.0127	0.1804	41.1	3.39	41.54	NA	NA	NA	NA	NA	0.83	0.8173	0.6496
middle	73	0.966	0.0029	0.0032	0.0061	0.22	41.56	3.96	41.7	NA	NA	NA	NA	NA	0.966	0.9599	0.746
middle	74	0.857	0.0056	0.0058	0.0114	0.1777	42.38	3.6	42.2	NA	NA	NA	NA	NA	0.857	0.8456	0.6793
middle	76	0.881	0.0067	0.0055	0.0122	0.2009	41.4	3.83	42.1	NA	NA	NA	NA	NA	0.881	0.8688	0.6801
middle	77	0.855	0.0044	0.0029	0.0073	0.238	37.31	3.58	37.52	NA	NA	NA	NA	NA	0.855	0.8477	0.617
middle	78	0.686	0.0042	0.0043	0.0085	0.1464	38.79	3.61	38.58	NA	NA	NA	NA	NA	0.686	0.6775	0.5396
middle	79	0.843	0.0064	0.0067	0.0131	0.1843	39.4	3.55	40.03	NA	NA	NA	NA	NA	0.843	0.8299	0.6587
middle	81	0.833	0.006	0.0048	0.0108	0.2208	41.28	3.61	41.87	NA	NA	NA	NA	NA	0.833	0.8222	0.6122
middle	83	0.929	0.0062	0.0041	0.0103	0.2326	40.7	3.76	40.6	NA	NA	NA	NA	NA	0.929	0.9187	0.6964
middle	84	0.816	0.0089	0.006	0.0149	0.163	42.07	3.93	42.02	NA	NA	NA	NA	NA	0.816	0.8011	0.653
middle	87	0.873	0.0071	0.0078	0.0149	0.2082	41.72	3.62	42.62	NA	NA	NA	NA	NA	0.873	0.8581	0.6648
middle	88	0.952	0.0058	0.0048	0.0106	0.3126	41.09	3.79	40.71	NA	NA	NA	NA	NA	0.952	0.9414	0.6394
middle	90	0.848	0.0063	0.0068	0.0131	0.1898	40.32	3.72	40.53	NA	NA	NA	NA	NA	0.848	0.8349	0.6582
middle	91	0.813	0.0061	0.0047	0.0108	0.243	38.77	3.64	39.96	NA	NA	NA	NA	NA	0.813	0.8022	0.57
middle	93	0.967	0.0071	0.006	0.0131	0.2427	40.35	3.47	40.61	NA	NA	NA	NA	NA	0.967	0.9539	0.7243
middle	95	0.747	0.0055	0.0035	0.009	0.1592	36.75	3.3	36.46	NA	NA	NA	NA	NA	0.747	0.738	0.5878
middle	96	0.728	0.0057	0.0053	0.011	0.1879	36.5	3.6	36.8	NA	NA	NA	NA	NA	0.728	0.717	0.5401
middle	97	0.757	0.0051	0.0046	0.0097	0.1878	39.42	3.45	40.5	NA	NA	NA	NA	NA	0.757	0.7473	0.5692
middle	99	0.765	0.0064	0.0055	0.0119	0.1726	38.6	3.46	38.35	NA	NA	NA	NA	NA	0.765	0.7531	0.5924
middle	100	0.824	0.0056	0.0082	0.0138	0.2805	38.99	3.37	38.7	NA	NA	NA	NA	NA	0.824	0.8102	0.5435
middle	101	0.736	0.0058	0.0054	0.0112	0.1634	38.55	3.52	39.24	NA	NA	NA	NA	NA	0.736	0.7248	0.5726
middle	102	0.814	0.0057	0.0053	0.011	0.1724	40.2	3.5	39.75	NA	NA	NA	NA	NA	0.814	0.803	0.6416
middle	103	0.742	0.0043	0.0049	0.0092	0.1306	40.4	3.41	39.96	NA	NA	NA	NA	NA	0.742	0.7328	0.6114
middle	104	0.746	0.0057	0.0059	0.0116	0.169	38.38	3.3	37.8	NA	NA	NA	NA	NA	0.746	0.7344	0.577
middle	105	1.043	0.007	0.0065	0.0135	0.2357	41.88	3.99	41.29	NA	NA	NA	NA	NA	1.043	1.0295	0.8073
middle	106	0.939	0.0062	0.0064	0.0126	0.2152	40.69	3.54	40.9	NA	NA	NA	NA	NA	0.939	0.9264	0.7238
middle	108	0.88	0.0045	0.005	0.0095	0.1665	41.05	3.53	41.6	NA	NA	NA	NA	NA	0.88	0.8705	0.7135
middle	109	0.651	0.0036	0.0038	0.0074	0.1065	37.14	3.43	37.6	NA	NA	NA	NA	NA	0.651	0.6436	0.5445
middle	110	0.735	0.0057	0.0063	0.012	0.1256	39.53	3.22	39.67	NA	NA	NA	NA	NA	0.735	0.723	0.6094
middle	112	0.666	0.005	0.0052	0.0102	0.1347	38.2	3.4	38.5	NA	NA	NA	NA	NA	0.666	0.6558	0.5313
middle	113	0.565	0.0057	0.0056	0.0113	0.1128	38.29	3.29	38	NA	NA	NA	NA	NA	0.565	0.5537	0.4522
middle	114	0.783	0.0053	0.0041	0.0094	0.1221	38.4	3.21	37.7	NA	NA	NA	NA	NA	0.783	0.7736	0.6609
middle	116	0.847	0.0049	0.0089	0.0138	0.1441	40.6	4.04	40.6	NA	NA	NA	NA	NA	0.847	0.8332	0.7029
middle	117	0.899	0.0063	0.0072	0.0135	0.2683	39.25	3.72	39.23	NA	NA	NA	NA	NA	0.899	0.8855	0.6307
middle	118	0.739	0.006	0.0066	0.0126	0.1858	38.1	3.1	38.04	NA	NA	NA	NA	NA	0.739	0.7264	0.5532
middle	120	0.571	0.0055	0.0053	0.0108	0.085	39.33	3.4	40	NA	NA	NA	NA	NA	0.571	0.5602	0.486
middle	121	0.891	0.0063	0.0049	0.0112	0.141	42.5	3.7	42.6	NA	NA	NA	NA	NA	0.891	0.8798	0.75
middle	127	0.696	0.0041	0.0046	0.0087	0.1526	41.5	3.32	41.5	NA	NA	NA	NA	NA	0.696	0.6873	0.5434
middle	128	0.817	0.005	0.005	0.01	0.219	38.56	3.46	38.09	NA	NA	NA	NA	NA	0.817	0.807	0.598
middle	129	0.749	0.005	0.0061	0.0111	0.1386	41.6	3.3	41.5	NA	NA	NA	NA	NA	0.749	0.7379	0.6104
middle	130	0.675	0.0052	0.0062	0.0114	0.166	39.06	3.45	41.55	NA	NA	NA	NA	NA	0.675	0.6636	0.509
middle	131	0.844	0.0051	0.0048	0.0099	0.1816	43.45	3.4	42.65	18.14	18.32	NA	NA	NA	0.844	0.8341	0.6624
middle	132	0.758	0.0045	0.0054	0.0099	0.1813	40.5	3.44	40.14	17.33	16.16	NA	NA	NA	0.758	0.7481	0.5767
middle	133	0.793	0.0043	0.0052	0.0095	0.1717	42.07	3.02	43	17.43	17.53	NA	NA	NA	0.793	0.7835	0.6213
middle	254	0.746	0.0047	0.005	0.0097	0.1633	40.97	3.81	41.33	18.05	18.08	NA	NA	NA	0.746	0.7363	0.5827
middle	256	0.748	0.0041	0.003	0.0071	0.172	39.8	3.49	40.3	16.65	17.04	NA	NA	NA	0.748	0.7409	0.576
middle	257	0.73	0.0052	0.0051	0.0103	0.208	41.53	3.9	41.29	17.4	16.5	NA	NA	NA	0.73	0.7197	0.522
middle	258	0.869	0.005	0.0047	0.0097	0.2265	41.39	3.82	41.67	16.91	17.3	NA	NA	NA	0.869	0.8593	0.6425
middle	262	0.8226	0.0047	0.0049	0.0096	0.2152	41.28	3.75	41	17.25	17.44	NA	NA	NA	0.8226	0.813	0.6074
middle	263	0.8781	0.0059	0.0053	0.0112	0.2215	42.36	3.67	42.21	17.75	17.41	NA	NA	NA	0.8781	0.8669	0.6566
middle	264	0.84	0.0052	0.0054	0.0106	0.2214	41.9	3.66	41.5	17.5	17.14	NA	NA	NA	0.84	0.8294	0.6186
middle	265	0.763	0.005	0.0043	0.0093	0.1232	39.39	3.75	39	17.05	15.65	NA	NA	NA	0.763	0.7537	0.6398
middle	321	0.705	0.0037	0.0038	0.0075	0.1777	40.4	3.51	39.96	17.53	16.6	NA	NA	NA	0.705	0.6975	0.5273
middle	322	0.685	0.0035	0.0037	0.0072	0.174	39.94	3.5	40.37	16.6	17.34	NA	NA	NA	0.685	0.6778	0.511
middle	323	0.761	0.005	0.0048	0.0098	0.2035	41.76	3.53	41.33	17.49	17.7	NA	NA	NA	0.761	0.7512	0.5575
middle	324	0.691	0.0031	0.0044	0.0075	0.1663	38.86	3.68	39.14	16.23	17.23	NA	NA	NA	0.691	0.6835	0.5247
middle	325	0.767	0.0039	0.0041	0.008	0.174	40.73	3.59	40.62	17.07	17.05	NA	NA	NA	0.767	0.759	0.593
middle	327	0.722	0.005	0.0047	0.0097	0.1983	41.74	3.47	41	17.5	17.6	NA	NA	NA	0.722	0.7123	0.5237
middle	328	0.76	0.005	0.0044	0.0094	0.2538	39.62	3.6	38.55	16.58	16.91	NA	NA	NA	0.76	0.7506	0.5062
middle	329	0.667	0.0039	0.0055	0.0094	0.211	37.12	3.49	37.5	15.75	16.45	NA	NA	NA	0.667	0.6576	0.456
middle	330	0.737	0.0054	0.0051	0.0105	0.1719	40.2	3.22	41	16.8	17.13	NA	NA	NA	0.737	0.7265	0.5651
middle	331	0.743	0.0048	0.0044	0.0092	0.2103	40.66	3.7	41	16.9	16.95	NA	NA	NA	0.743	0.7338	0.5327
middle	332	0.666	0.0044	0.0054	0.0098	0.1598	38.34	3.44	38.53	16.63	16.44	NA	NA	NA	0.666	0.6562	0.5062
middle	333	0.772	0.0046	0.0048	0.0094	0.2035	42.14	3.46	42	18.11	17.4	NA	NA	NA	0.772	0.7626	0.5685
middle	378	0.739	0.0045	0.0037	0.0082	0.1408	40.77	3.45	41	17	NA	21.44	20.91	NA	0.739	0.7308	0.5982
middle	379	0.597	0.0053	0.0054	0.0107	0.0844	43.55	3.55	43	18.31	NA	22.3	22.77	NA	0.597	0.5863	0.5126
middle	380	0.806	0.0055	0.0048	0.0103	0.207	40.47	3.44	40.56	17.35	NA	21.2	20.56	NA	0.806	0.7957	0.599
middle	382	0.782	0.0051	0.0048	0.0099	0.1494	39.6	3.41	39.4	NA	NA	21.12	20.81	NA	0.782	0.7721	0.6326
middle	383	0.725	0.006	0.0054	0.0114	0.1483	40.41	3.46	40.45	NA	NA	21.22	20.56	NA	0.725	0.7136	0.5767
middle	384	0.723	0.0048	0.0048	0.0096	0.1502	38.92	3.3	39	NA	NA	20.47	20.12	NA	0.723	0.7134	0.5728
middle	385	0.637	0.0041	0.0054	0.0095	0.1153	40.95	3.4	40	NA	NA	21	20.86	NA	0.637	0.6275	0.5217
middle	386	0.707	0.0053	0.0039	0.0092	0.1549	36.5	3.2	36.64	NA	NA	19	18.86	NA	0.707	0.6978	0.5521
middle	387	0.646	0.0048	0.0046	0.0094	0.1284	39.87	3.41	40.11	NA	NA	20.93	21	NA	0.646	0.6366	0.5176
middle	388	0.758	0.0046	0.0044	0.009	0.2561	39.75	3.7	39.6	NA	NA	21.73	20.53	NA	0.758	0.749	0.5019
middle	389	0.585	0.0045	0.0054	0.0099	0.0815	38.67	3.44	38.6	NA	NA	20	20.3	NA	0.585	0.5751	0.5035
middle	390	0.611	0.0045	0.0041	0.0086	0.0905	39.18	3.56	39.3	NA	NA	20.44	21.12	NA	0.611	0.6024	0.5205
middle	1	0.8382	0.0044	0.0043	0.0087	0.143	38.5	3.51	NA	NA	NA	NA	NA	0.84396	0.84396	0.8295	0.6952
middle	4	0.7428	0.007	0.005	0.012	0.2108	39.5	3.17	NA	NA	NA	NA	NA	0.74856	0.74856	0.7308	0.532
middle	57	0.744	0.0049	0.0042	0.0091	0.1714	37.44	3.44	NA	NA	NA	NA	NA	0.74976	0.74976	0.7349	0.5726
middle	35	0.5353	0.0045	0.0051	0.0096	0.1251	36.24	3.19	NA	NA	NA	NA	NA	0.541595	0.541595	0.5257	0.4102
middle	45	0.61	0.0062	0.0048	0.011	0.1008	37.2	3.33	NA	NA	NA	NA	NA	0.616295	0.616295	0.599	0.5092
middle	125	0.703	0.0058	0.0047	0.0105	0.2149	35.6	3.48	35.4	NA	NA	NA	NA	0.709295	0.709295	0.6925	0.4881
middle	2	0.5489	0.0058	0.0051	0.0109	0.1316	34.22	3.45	NA	NA	NA	NA	NA	0.0271718	0.576072	0.538	0.4173
middle	3	0.4872	0.0053	0.0048	0.0101	0.0541	37	3.49	NA	NA	NA	NA	NA	0.024747	0.511947	0.4771	0.4331
middle	5	0.5493	0.0043	0.0055	0.0098	0.1568	34	3.41	NA	NA	NA	NA	NA	0.0271875	0.576487	0.5395	0.3925
middle	6	0.5471	0.0055	0.0047	0.0102	0.113	39.19	3.15	NA	NA	NA	NA	NA	0.027101	0.574201	0.5369	0.4341
middle	36	0.781	0.0051	0.0049	0.01	0.1485	39.1	3.39	NA	NA	NA	NA	NA	0.0362933	0.817293	0.771	0.6325
middle	37	0.657	0.0041	0.005	0.0091	0.2138	39.38	3.2	NA	NA	NA	NA	NA	0.0314201	0.68842	0.6479	0.4432
middle	44	0.564	0.0033	0.0028	0.0061	0.0998	35.15	2.9	NA	NA	NA	NA	NA	0.0277652	0.591765	0.5579	0.4642
middle	46	0.806	0.0048	0.007	0.0118	0.2112	40.78	3.61	NA	NA	NA	NA	NA	0.0372758	0.849035	0.7942	0.5948
middle	47	0.663	0.0099	0.006	0.0159	0.1625	39.16	3.12	NA	NA	NA	NA	NA	0.0316559	0.694656	0.6471	0.5005
middle	48	0.775	0.0046	0.0049	0.0095	0.1979	41.17	3.41	NA	NA	NA	NA	NA	0.0360575	0.811057	0.7655	0.5771
middle	49	0.702	0.006	0.0058	0.0118	0.166	38.08	3.37	NA	NA	NA	NA	NA	0.0331886	0.735189	0.6902	0.536
middle	51	0.681	0.0061	0.0057	0.0118	0.1734	40.46	3.44	NA	NA	NA	NA	NA	0.0323633	0.713363	0.6692	0.5076
middle	52	0.562	0.0058	0.0056	0.0114	0.0412	38.8	3.93	NA	NA	NA	NA	NA	0.0276866	0.589687	0.5506	0.5208
middle	53	0.654	0.0058	0.0048	0.0106	0.1481	38	3.3	NA	NA	NA	NA	NA	0.0313022	0.685302	0.6434	0.5059
middle	55	0.725	0.0035	0.0023	0.0058	0.1215	40.87	3.4	NA	NA	NA	NA	NA	0.0340925	0.759092	0.7192	0.6035
middle	59	0.582	0.0052	0.0049	0.0101	0.1232	36.9	3.53	NA	NA	NA	NA	NA	0.0284726	0.610473	0.5719	0.4588
middle	60	0.659	0.0049	0.0053	0.0102	0.1735	37.29	3.37	NA	NA	NA	NA	NA	0.0314987	0.690499	0.6488	0.4855
middle	61	0.533	0.0042	0.004	0.0082	0.1107	37.49	3.35	NA	NA	NA	NA	NA	0.0265469	0.559547	0.5248	0.4223
middle	62	0.591	0.0053	0.004	0.0093	0.1384	37.8	3.6	NA	NA	NA	NA	NA	0.0288263	0.626122	0.5817	0.4526
middle	63	0.709	0.0058	0.0052	0.011	0.1693	39.89	3.76	NA	NA	NA	NA	NA	0.0334637	0.742464	0.698	0.5397
middle	64	0.605	0.006	0.0063	0.0123	0.097	38.46	3.5	NA	NA	NA	NA	NA	0.0293765	0.640672	0.5927	0.508
middle	92	0.653	0.0045	0.0048	0.0093	0.1873	38.91	3.42	39.79	NA	NA	NA	NA	0.0312629	0.684263	0.6437	0.4657
middle	122	0.729	0.006	0.0056	0.0116	0.1514	40.08	3.3	39.8	NA	NA	NA	NA	0.0342497	0.76325	0.7174	0.5776
middle	123	0.535	0.0047	0.004	0.0087	0.1188	37.64	3.11	37.8	NA	NA	NA	NA	0.0266255	0.561625	0.5263	0.4162
middle	261	0.6372	0.0056	0.0049	0.0105	0.1625	40.74	3.5	40.24	16.34	16.74	NA	NA	0.030642	0.667842	0.6267	0.4747
middle	381	0.699	0.0045	0.005	0.0095	0.2322	39.37	3.52	39.5	NA	NA	19.88	20.74	0.0330707	0.732071	0.6895	0.4668
low	134	0.78	0.0058	0.0055	0.0113	0.1542	41	3.6	40.47	16.9	17.29	NA	NA	NA	0.78	0.7687	0.6258
low	135	0.917	0.005	0.0058	0.0108	0.1501	42.5	3.3	42.27	18.2	17	NA	NA	NA	0.917	0.9062	0.7669
low	136	0.877	0.0065	0.0049	0.0114	0.149	41.6	3.85	42.2	17.77	17.3	NA	NA	NA	0.877	0.8656	0.728
low	138	0.759	0.0056	0.004	0.0096	0.1167	39.86	3.44	40	17.37	16	NA	NA	NA	0.759	0.7494	0.6423
low	139	0.805	0.004	0.0053	0.0093	0.077	40.59	3.37	40.83	16.93	17.04	NA	NA	NA	0.805	0.7957	0.728
low	141	0.854	0.0035	0.0049	0.0084	0.1547	40.24	3.7	39.03	17.07	16.06	NA	NA	NA	0.854	0.8456	0.6993
low	142	0.863	0.0054	0.0045	0.0099	0.1604	38.8	3	39.06	16.5	15.88	NA	NA	NA	0.863	0.8531	0.7026
low	145	0.847	0.0061	0.0051	0.0112	0.2058	41.46	3.41	41.23	16.18	17.39	NA	NA	NA	0.847	0.8358	0.6412
low	146	0.771	0.0058	0.0045	0.0103	0.1458	38.3	3.51	38.77	16.09	15.71	NA	NA	NA	0.771	0.7607	0.6252
low	148	0.689	0.005	0.0054	0.0104	0.0905	38.4	3.59	38.5	15.93	15.51	NA	NA	NA	0.689	0.6786	0.5985
low	149	0.958	0.0042	0.0046	0.0088	0.1652	40.83	3.62	41.14	17.41	17.36	NA	NA	NA	0.958	0.9492	0.7928
low	150	0.874	0.0051	0.006	0.0111	0.1776	41.31	3.71	41.1	17.4	17.15	NA	NA	NA	0.874	0.8629	0.6964
low	151	0.755	0.0048	0.0034	0.0082	0.1196	42.2	3.56	42.12	17.93	17.64	NA	NA	NA	0.755	0.7468	0.6354
low	152	0.8181	0.0045	0.0043	0.0088	0.1309	43.3	3.75	43.38	17.51	17.84	NA	NA	NA	0.8181	0.8093	0.6872
low	153	0.701	0.0029	0.0031	0.006	0.143	42.2	3.57	41.38	17.67	17.7	NA	NA	NA	0.701	0.695	0.558
low	154	0.854	0.0051	0.0055	0.0106	0.1725	41.85	3.74	43.2	17.89	17.66	NA	NA	NA	0.854	0.8434	0.6815
low	156	0.916	0.0056	0.0048	0.0104	0.1484	43.43	3.45	43.06	17.7	18.3	NA	NA	NA	0.916	0.9056	0.7676
low	158	0.865	0.0046	0.0042	0.0088	0.1411	43.3	3.7	43.17	18.66	18.25	NA	NA	NA	0.865	0.8562	0.7239
low	159	0.681	0.005	0.005	0.01	0.1204	39.5	3.6	39.8	16.91	16.75	NA	NA	NA	0.681	0.671	0.5606
low	160	0.935	0.0059	0.0041	0.01	0.2217	42.44	3.64	42.3	18.08	17.3	NA	NA	NA	0.935	0.925	0.7133
low	161	0.867	0.0063	0.0056	0.0119	0.1452	42.19	3.75	42.03	18.48	18.5	NA	NA	NA	0.867	0.8551	0.7218
low	162	0.741	0.005	0.0054	0.0104	0.1292	39.8	3.58	39.82	16.99	16.5	NA	NA	NA	0.741	0.7306	0.6118
low	163	0.879	0.0055	0.0047	0.0102	0.1561	40.98	3.35	40.89	19.84	17.1	NA	NA	NA	0.879	0.8688	0.7229
low	164	0.9	0.0062	0.0039	0.0101	0.1724	42.28	3.48	42.57	17.62	17.6	NA	NA	NA	0.9	0.8899	0.7276
low	165	0.859	0.006	0.007	0.013	0.1611	39.53	3.62	40.13	16.98	17.4	NA	NA	NA	0.859	0.846	0.6979
low	166	0.861	0.0101	0.0054	0.0155	0.1197	40.28	3.75	39.75	17.44	16.4	NA	NA	NA	0.861	0.8455	0.7413
low	167	0.627	0.006	0.0028	0.0088	0.0761	37.35	3.5	37.16	16	15.75	NA	NA	NA	0.627	0.6182	0.5509
low	168	0.829	0.0056	0.0056	0.0112	0.184	41.07	3.43	41.2	17.68	17.29	NA	NA	NA	0.829	0.8178	0.645
low	170	0.665	0.0047	0.004	0.0087	0.082	39.92	3.6	39.77	16.82	16.85	NA	NA	NA	0.665	0.6563	0.583
low	171	0.898	0.0055	0.0055	0.011	0.1504	41.66	3.88	43.18	17.45	18.33	NA	NA	NA	0.898	0.887	0.7476
low	172	0.9	0.0058	0.0108	0.0166	0.1472	40.79	3.71	41.2	16.65	17.3	NA	NA	NA	0.9	0.8834	0.7528
low	173	0.94	0.0053	0.0058	0.0111	0.1578	42.7	3.8	40.9	17.7	16.75	NA	NA	NA	0.94	0.9289	0.7822
low	174	0.899	0.0045	0.0046	0.0091	0.1737	41.7	3.7	40.96	17.76	17.67	NA	NA	NA	0.899	0.8899	0.7253
low	175	0.904	0.0055	0.005	0.0105	0.2242	41.47	3.6	42	17.38	17.23	NA	NA	NA	0.904	0.8935	0.6798
low	176	0.915	0.0056	0.0052	0.0108	0.1351	42.9	3.7	41.32	17.44	16.62	NA	NA	NA	0.915	0.9042	0.7799
low	177	0.901	0.0051	0.0056	0.0107	0.2166	42.19	3.5	43.9	17.63	17.8	NA	NA	NA	0.901	0.8903	0.6844
low	178	0.947	0.0051	0.0072	0.0123	0.1715	41.12	3.6	40.4	17.42	16.75	NA	NA	NA	0.947	0.9347	0.7755
low	179	0.953	0.0056	0.0048	0.0104	0.2151	43.5	3.54	43.68	18.34	17.89	NA	NA	NA	0.953	0.9426	0.7379
low	180	0.954	0.0089	0.01	0.0189	0.1968	43.8	3.58	42.2	18.24	18.16	NA	NA	NA	0.954	0.9351	0.7572
low	181	0.741	0.0045	0.0042	0.0087	0.1364	38.72	3.53	37.18	15.86	15.45	NA	NA	NA	0.741	0.7323	0.6046
low	182	0.776	0.0042	0.005	0.0092	0.1272	41.66	3.71	42.07	17.71	16.86	NA	NA	NA	0.776	0.7668	0.6488
low	185	0.782	0.0045	0.0046	0.0091	0.1687	39.12	3.6	38.78	16.6	15.55	NA	NA	NA	0.782	0.7729	0.6133
low	186	0.756	0.0036	0.0028	0.0064	0.1244	37.65	3.5	38.8	16.64	15.62	NA	NA	NA	0.756	0.7496	0.6316
low	189	0.818	0.0054	0.0057	0.0111	0.1643	41	3.52	41.01	16.5	16.94	NA	NA	NA	0.818	0.8069	0.6537
low	190	0.827	0.0054	0.0055	0.0109	0.1725	41.36	3.4	41.36	17.2	17.53	NA	NA	NA	0.827	0.8161	0.6545
low	191	0.832	0.0056	0.0039	0.0095	0.1154	41.5	3.5	41.66	16.4	17.08	NA	NA	NA	0.832	0.8225	0.7166
low	192	0.884	0.0061	0.0034	0.0095	0.1486	40.3	3.5	39.6	17	16.07	NA	NA	NA	0.884	0.8745	0.7354
low	193	0.748	0.0055	0.0042	0.0097	0.1095	42.64	3.4	41.91	18.33	17.3	NA	NA	NA	0.748	0.7383	0.6385
low	194	0.76	0.0044	0.0041	0.0085	0.1519	40.65	3.4	41.4	17.05	17.26	NA	NA	NA	0.76	0.7515	0.6081
low	195	0.786	0.0047	0.0041	0.0088	0.1044	41.89	3.37	41.7	18	17.4	NA	NA	NA	0.786	0.7772	0.6816
low	196	0.813	0.0041	0.0049	0.009	0.0931	41.7	3.5	41.78	16.7	17.5	NA	NA	NA	0.813	0.804	0.7199
low	197	1.026	0.0071	0.0056	0.0127	0.1797	42.76	3.9	42.9	17.81	18.5	NA	NA	NA	1.026	1.0133	0.8463
low	198	0.691	0.0057	0.0046	0.0103	0.0915	39.7	3.42	39.33	17.03	16.04	NA	NA	NA	0.691	0.6807	0.5995
low	200	0.775	0.0037	0.0037	0.0074	0.135	40.15	3.7	40.5	17.34	17.33	NA	NA	NA	0.775	0.7676	0.64
low	201	0.933	0.0039	0.0042	0.0081	0.17	41.13	3.65	41.3	16.88	17.65	NA	NA	NA	0.933	0.9249	0.763
low	202	0.745	0.0047	0.0032	0.0079	0.0949	40.34	3.33	40.6	16.67	17.4	NA	NA	NA	0.745	0.7371	0.6501
low	203	0.858	0.0039	0.0046	0.0085	0.1543	40.19	3.6	39.2	16.66	16.26	NA	NA	NA	0.858	0.8495	0.7037
low	205	0.865	0.0031	0.0067	0.0098	0.1257	42	3.4	41.43	17.08	17.16	NA	NA	NA	0.865	0.8552	0.7393
low	206	1.067	0.0047	0.0072	0.0119	0.2039	44.07	3.71	44.25	18.5	18.18	NA	NA	NA	1.067	1.0551	0.8631
low	207	1.063	0.001	0.0067	0.0077	0.1245	44.23	3.66	44	18.9	18.23	NA	NA	NA	1.063	1.0553	0.9385
low	208	0.961	0.006	0.0056	0.0116	0.2026	41.95	3.61	41.5	17.4	17.12	NA	NA	NA	0.961	0.9494	0.7584
low	209	0.986	0.0047	0.0045	0.0092	0.1466	41.25	3.45	41.33	17.47	17.26	NA	NA	NA	0.986	0.9768	0.8394
low	210	1.026	0.0064	0.0056	0.012	0.2423	42.7	3.64	44	18.12	17.8	NA	NA	NA	1.026	1.014	0.7837
low	211	0.967	0.0045	0.0049	0.0094	0.1534	43.12	3.67	43	18.37	17.5	NA	NA	NA	0.967	0.9576	0.8136
low	212	0.718	0.0054	0.0037	0.0091	0.0961	39.8	3.9	40.15	16.7	16.7	NA	NA	NA	0.718	0.7089	0.6219
low	213	0.945	0.005	0.0053	0.0103	0.167	38.42	3.42	38.4	16.4	15.58	NA	NA	NA	0.945	0.9347	0.778
low	217	0.981	0.0051	0.0053	0.0104	0.1711	40.1	3.61	39.45	17.21	16.32	NA	NA	NA	0.981	0.9706	0.8099
low	218	0.881	0.005	0.0047	0.0097	0.1486	39.61	4.2	43.64	16.67	18.3	NA	NA	NA	0.881	0.8713	0.7324
low	219	0.94	0.004	0.0057	0.0097	0.1692	41.55	3.66	40.64	18.63	16.56	NA	NA	NA	0.94	0.9303	0.7708
low	220	1.01	0.0036	0.0047	0.0083	0.12	39.56	3.63	40.61	16.35	16.37	NA	NA	NA	1.01	1.0017	0.89
low	221	0.969	0.0051	0.0054	0.0105	0.2103	42.13	4.05	42.4	17.11	16.8	NA	NA	NA	0.969	0.9585	0.7587
low	222	0.777	0.0046	0.005	0.0096	0.0885	39.25	3.58	39.6	16.51	16.82	NA	NA	NA	0.777	0.7674	0.6885
low	223	0.754	0.0062	0.0054	0.0116	0.1235	39.58	3.73	39.35	16.51	16	NA	NA	NA	0.754	0.7424	0.6305
low	225	1.04	0.0045	0.0048	0.0093	0.1792	42.4	3.82	42.08	18	17.04	NA	NA	NA	1.04	1.0307	0.8608
low	226	0.776	0.005	0.0044	0.0094	0.189	38.67	3.58	38.6	17.03	15.96	NA	NA	NA	0.776	0.7666	0.587
low	227	0.735	0.0051	0.0043	0.0094	0.1089	39.44	3.72	39.57	16.04	16	NA	NA	NA	0.735	0.7256	0.6261
low	228	1.2	0.0061	0.0054	0.0115	0.2783	46	3.9	46	18.5	18.7	NA	NA	NA	1.2	1.1885	0.9217
low	229	0.759	0.0057	0.0055	0.0112	0.1452	40.09	3.68	39.5	16.5	16.5	NA	NA	NA	0.759	0.7478	0.6138
low	230	0.81	0.0062	0.0051	0.0113	0.0866	40	3.8	41	17.45	16.9	NA	NA	NA	0.81	0.7987	0.7234
low	232	0.776	0.0047	0.006	0.0107	0.1179	40.87	3.37	40.4	16.9	17	NA	NA	NA	0.776	0.7653	0.6581
low	233	0.853	0.0058	0.0044	0.0102	0.1411	38.7	3.65	38.7	16.7	16	NA	NA	NA	0.853	0.8428	0.7119
low	234	0.915	0.0047	0.006	0.0107	0.1424	39.64	3.52	39.4	17.34	16.2	NA	NA	NA	0.915	0.9043	0.7726
low	235	0.778	0.0057	0.0049	0.0106	0.1434	40.03	3.54	39.86	15.44	16.5	NA	NA	NA	0.778	0.7674	0.6346
low	236	0.818	0.0047	0.0046	0.0093	0.1018	38.26	3.22	37.4	16.25	15.7	NA	NA	NA	0.818	0.8087	0.7162
low	237	0.65	0.0039	0.0034	0.0073	0.1163	36.02	3.4	36	14.77	15.44	NA	NA	NA	0.65	0.6427	0.5337
low	238	0.858	0.0065	0.0052	0.0117	0.1267	39.36	3.7	40.05	16.55	17	NA	NA	NA	0.858	0.8463	0.7313
low	239	0.84	0.0034	0.0034	0.0068	0.1317	42	3.58	42.5	17.9	17.5	NA	NA	NA	0.84	0.8332	0.7083
low	240	0.758	0.0044	0.0046	0.009	0.1305	42.69	3.64	43.08	17.64	19.05	NA	NA	NA	0.758	0.749	0.6275
low	241	0.948	0.0049	0.0054	0.0103	0.1571	40	3.8	40	17.3	17.22	NA	NA	NA	0.948	0.9377	0.7909
low	242	0.845	0.0058	0.0042	0.01	0.1309	41.3	3.43	40.83	18.18	16.84	NA	NA	NA	0.845	0.835	0.7141
low	243	0.741	0.0063	0.0046	0.0109	0.1069	41.2	3.42	41.47	17.35	16.89	NA	NA	NA	0.741	0.7301	0.6341
low	244	0.729	0.0038	0.0041	0.0079	0.0808	41.35	3.6	41	17.8	17.84	NA	NA	NA	0.729	0.7211	0.6482
low	246	0.785	0.0053	0.0052	0.0105	0.1641	39.19	3.77	39.3	16.01	16.22	NA	NA	NA	0.785	0.7745	0.6209
low	247	0.841	0.0031	0.0037	0.0068	0.1305	40.37	3.6	40.2	16.32	17.47	NA	NA	NA	0.841	0.8342	0.7105
low	248	0.855	0.0051	0.0057	0.0108	0.117	43.24	3.46	43.9	18.29	18.6	NA	NA	NA	0.855	0.8442	0.738
low	249	0.866	0.003	0.0025	0.0055	0.1643	41.25	3.6	41.56	16.28	17.6	NA	NA	NA	0.866	0.8605	0.7017
low	250	1.053	0.0044	0.0033	0.0077	0.2363	42.95	3.83	42.64	17.92	17.83	NA	NA	NA	1.053	1.0453	0.8167
low	251	0.788	0.0046	0.0048	0.0094	0.1614	39.75	3.71	39.85	16.59	16.15	NA	NA	NA	0.788	0.7786	0.6266
low	252	0.792	0.0036	0.0033	0.0069	0.1265	39.85	3.61	39.22	16.19	15.58	NA	NA	NA	0.792	0.7851	0.6655
low	266	0.841	0.0066	0.0058	0.0124	0.1791	41.38	3.87	41.3	17	17.04	NA	NA	NA	0.841	0.8286	0.6619
low	267	0.856	0.0042	0.0038	0.008	0.1501	43.8	3.43	43.95	18.8	18.8	NA	NA	NA	0.856	0.848	0.7059
low	268	0.708	0.0049	0.0047	0.0096	0.1103	40.4	3.33	40.6	16.76	16.5	NA	NA	NA	0.708	0.6984	0.5977
low	269	1.049	0.0041	0.0058	0.0099	0.218	43.03	3.5	43	16.93	17.4	NA	NA	NA	1.049	1.0391	0.831
low	271	0.861	0.0049	0.0044	0.0093	0.1506	41.9	3.78	42	17.06	16.46	NA	NA	NA	0.861	0.8517	0.7104
low	272	0.706	0.003	0.0049	0.0079	0.0948	41.36	3.61	41.3	17.72	16.64	NA	NA	NA	0.706	0.6981	0.6112
low	273	0.79	0.0042	0.0038	0.008	0.1361	41	3.58	40.9	17.43	16.62	NA	NA	NA	0.79	0.782	0.6539
low	274	0.818	0.0052	0.0065	0.0117	0.1566	38.03	3.55	38.25	16.6	16.32	NA	NA	NA	0.818	0.8063	0.6614
low	275	0.896	0.0043	0.003	0.0073	0.1167	39.3	3.65	39.53	17	16.6	NA	NA	NA	0.896	0.8887	0.7793
low	277	0.824	0.006	0.0057	0.0117	0.1454	42.85	3.53	43	18.32	17.12	NA	NA	NA	0.824	0.8123	0.6786
low	279	0.947	0.0059	0.005	0.0109	0.1699	42.42	3.6	42.6	18.85	17.65	NA	NA	NA	0.947	0.9361	0.7771
low	280	0.936	0.0046	0.004	0.0086	0.1548	42.14	3.75	43	18.14	17.9	NA	NA	NA	0.936	0.9274	0.7812
low	281	0.749	0.0042	0.0052	0.0094	0.13	39.5	3.4	39.63	17	16.4	NA	NA	NA	0.749	0.7396	0.619
low	283	0.969	0.0048	0.0039	0.0087	0.1145	40.65	3.4	40.7	17.8	17.7	NA	NA	NA	0.969	0.9603	0.8545
low	285	0.721	0.0044	0.0051	0.0095	0.0872	39.7	3.43	39.7	16.6	17.2	NA	NA	NA	0.721	0.7115	0.6338
low	287	0.745	0.0048	0.0054	0.0102	0.1264	37.71	3.5	37.4	16	16	NA	NA	NA	0.745	0.7348	0.6186
low	288	0.676	0.0044	0.0036	0.008	0.1133	39	3.8	39.43	16.8	16.5	NA	NA	NA	0.676	0.668	0.5627
low	289	0.791	0.0049	0.0068	0.0117	0.1177	40	3.48	39.8	16.8	16.66	NA	NA	NA	0.791	0.7793	0.6733
low	291	0.784	0.0057	0.0046	0.0103	0.1561	35.7	3.54	36	15.24	14	NA	NA	NA	0.784	0.7737	0.6279
low	292	0.782	0.004	0.004	0.008	0.094	40	3.64	39.44	17.78	15.95	NA	NA	NA	0.782	0.774	0.688
low	293	0.776	0.0057	0.01	0.0157	0.1442	37.2	3.6	37.66	15.4	17.54	NA	NA	NA	0.776	0.7603	0.6318
low	294	0.883	0.0051	0.0045	0.0096	0.1638	39.95	3.42	38.25	16.15	16.28	NA	NA	NA	0.883	0.8734	0.7192
low	295	0.792	0.0033	0.0038	0.0071	0.1398	40.4	3.5	40.8	16.88	16.56	NA	NA	NA	0.792	0.7849	0.6522
low	297	0.886	0.0049	0.0049	0.0098	0.1307	43.07	3.62	43	17.84	18.19	NA	NA	NA	0.886	0.8762	0.7553
low	298	0.849	0.0058	0.0057	0.0115	0.1139	41.82	3.72	41.73	17.32	17.04	NA	NA	NA	0.849	0.8375	0.7351
low	299	0.783	0.0045	0.0055	0.01	0.1406	40.44	3.54	40.41	16.99	16.8	NA	NA	NA	0.783	0.773	0.6424
low	300	0.792	0.0041	0.0048	0.0089	0.0989	42.21	3.8	42.55	17.13	17.27	NA	NA	NA	0.792	0.7831	0.6931
low	303	0.802	0.0043	0.0041	0.0084	0.1032	42.33	3.6	42.34	18.05	17.86	NA	NA	NA	0.802	0.7936	0.6988
low	305	0.831	0.0051	0.0037	0.0088	0.2005	38.6	3.4	39	16.66	16.7	NA	NA	NA	0.831	0.8222	0.6305
low	306	0.963	0.0054	0.0046	0.01	0.2121	39.72	3.68	40	17	16.8	NA	NA	NA	0.963	0.953	0.7509
low	307	0.809	0.0032	0.0029	0.0061	0.1363	43.08	3.45	43.2	17.6	18	NA	NA	NA	0.809	0.8029	0.6727
low	308	0.663	0.0039	0.0061	0.01	0.1638	39.23	3.5	39	15.97	17	NA	NA	NA	0.663	0.653	0.4992
low	310	0.837	0.0034	0.0047	0.0081	0.1707	41	3.4	41.7	16.45	17.95	NA	NA	NA	0.837	0.8289	0.6663
low	311	0.808	0.0043	0.0046	0.0089	0.1705	39.76	3.4	40.34	16.37	16.93	NA	NA	NA	0.808	0.7991	0.6375
low	314	0.761	0.0035	0.0035	0.007	0.1329	42.8	3.5	42.66	18.63	18	NA	NA	NA	0.761	0.754	0.6281
low	315	0.932	0.0051	0.0056	0.0107	0.2036	42.37	3.62	41.43	16.99	16.28	NA	NA	NA	0.932	0.9213	0.7284
low	316	0.865	0.0058	0.005	0.0108	0.2145	42.09	3.8	41.5	17.76	17.66	NA	NA	NA	0.865	0.8542	0.6505
low	319	0.866	0.0038	0.004	0.0078	0.1274	40.73	3.95	39.5	17.04	17.37	NA	NA	NA	0.866	0.8582	0.7386
low	320	0.744	0.0042	0.0037	0.0079	0.1087	39.42	3.61	40.5	16.01	16.77	NA	NA	NA	0.744	0.7361	0.6353
low	143	0.742	0.0039	0.0044	0.0083	0.163	39.38	3.65	40.67	16.32	16.97	NA	NA	0.74776	0.74776	0.7337	0.579
low	155	0.91	0.0057	0.0058	0.0115	0.2112	42.45	3.6	42.8	18.38	18.3	NA	NA	0.91576	0.91576	0.8985	0.6988
low	302	0.691	0.0038	0.0033	0.0071	0.0883	41.05	3.49	41.11	17.3	16.55	NA	NA	0.702519	0.702519	0.6839	0.6027
low	296	0.74	0.003	0.0034	0.0064	0.1414	38.99	3.86	38.77	15.91	15.48	NA	NA	0.746295	0.746295	0.7336	0.5986
low	140	0.832	0.0056	0.0067	0.0123	0.1942	42.7	3.79	42.5	17.55	18.33	NA	NA	0.0382976	0.870298	0.8197	0.6378
low	144	0.853	0.0079	0.0048	0.0127	0.1919	40.99	3.58	41.2	17.1	16.24	NA	NA	0.0391229	0.892123	0.8403	0.6611
low	147	0.542	0.0041	0.0033	0.0074	0.0888	39.5	3.6	39.3	16.14	15.7	NA	NA	0.0269006	0.568901	0.5346	0.4532
low	157	0.669	0.0046	0.0039	0.0085	0.1571	38.4	3.49	38.3	17	16.84	NA	NA	0.0318917	0.700892	0.6605	0.5119
low	183	0.695	0.0046	0.0047	0.0093	0.1575	38.28	3.61	38.67	15.43	16.26	NA	NA	0.0329135	0.727913	0.6857	0.5375
low	188	0.628	0.0045	0.0038	0.0083	0.1453	37.6	3.62	36.8	16	15.51	NA	NA	0.0302804	0.65828	0.6197	0.4827
low	199	0.833	0.0039	0.0051	0.009	0.168	43.22	3.5	43	18.72	18.4	NA	NA	0.0383369	0.871337	0.824	0.665
low	216	0.762	0.0041	0.0073	0.0114	0.1226	43.3	3.8	43.3	18.4	17	NA	NA	0.0355466	0.803306	0.7506	0.6394
low	224	0.869	0.0062	0.0059	0.0121	0.1982	45.61	4.11	44.65	18.3	18.16	NA	NA	0.0397517	0.908752	0.8569	0.6708
low	245	0.808	0.0027	0.004	0.0067	0.1551	39.82	3.82	40.73	16.94	16.27	NA	NA	0.0373544	0.845354	0.8013	0.6529
low	253	0.731	0.0037	0.0041	0.0078	0.1514	41.27	3.75	41.21	16.88	16.27	NA	NA	0.0343283	0.765328	0.7232	0.5796
low	282	0.871	0.0072	0.0072	0.0144	0.1981	40.5	3.2	40.6	16.95	17	NA	NA	0.0398303	0.91083	0.8566	0.6729
low	301	0.558	0.0041	0.0037	0.0078	0.0854	41.02	3.55	41.07	17.05	17	NA	NA	0.0275294	0.585529	0.5502	0.4726
low	309	0.68	0.0045	0.0051	0.0096	0.1054	41.82	3.53	42.2	17.11	16.8	NA	NA	0.032324	0.712324	0.6704	0.5746
high	334	0.899	0.0065	0.0061	0.0126	0.2701	40.18	3.6	40.88	NA	NA	21	21.2	NA	0.899	0.8864	0.6289
high	335	0.869	0.0048	0.007	0.0118	0.2159	37.38	3.5	37	NA	NA	19.15	19.5	NA	0.869	0.8572	0.6531
high	336	0.799	0.0059	0.0053	0.0112	0.1627	38.66	3.49	38.78	NA	NA	19.85	19.74	NA	0.799	0.7878	0.6363
high	338	0.945	0.0043	0.0051	0.0094	0.2364	39.83	3.4	40.46	NA	NA	20.6	19.93	NA	0.945	0.9356	0.7086
high	339	0.803	0.0063	0.0056	0.0119	0.1638	40.31	3.67	40.42	NA	NA	21.34	21.6	NA	0.803	0.7911	0.6392
high	340	0.596	0.005	0.0057	0.0107	0.1311	35.36	3.15	35.11	NA	NA	18.48	18.8	NA	0.596	0.5853	0.4649
high	341	0.841	0.0064	0.0063	0.0127	0.1562	40.59	3.41	40.8	NA	NA	21.16	21.15	NA	0.841	0.8283	0.6848
high	342	0.818	0.0057	0.0061	0.0118	0.1776	40.55	3.56	40.13	NA	NA	21.25	21.2	NA	0.818	0.8062	0.6404
high	344	0.68	0.0024	0.0048	0.0072	0.1382	35.92	3.24	35.7	NA	NA	18.83	18.6	NA	0.68	0.6728	0.5418
high	345	0.591	0.0046	0.005	0.0096	0.1514	36.19	3.24	35.9	NA	NA	18.56	19.17	NA	0.591	0.5814	0.4396
high	346	0.722	0.0059	0.0055	0.0114	0.1346	40.19	3.45	40.32	NA	NA	21.23	21.48	NA	0.722	0.7106	0.5874
high	348	0.778	0.0064	0.0062	0.0126	0.2345	39.14	3.09	38.57	NA	NA	20.31	20.15	NA	0.778	0.7654	0.5435
high	349	0.614	0.0042	0.004	0.0082	0.1255	36.62	3.44	36.52	NA	NA	19.4	19	NA	0.614	0.6058	0.4885
high	351	0.715	0.0054	0.0052	0.0106	0.1459	37.2	3.55	37.19	NA	NA	19.18	19.37	NA	0.715	0.7044	0.5691
high	352	0.557	0.0053	0.0052	0.0105	0.0988	37.33	3.12	37.3	NA	NA	19.2	18.9	NA	0.557	0.5465	0.4582
high	353	0.778	0.0059	0.0064	0.0123	0.2476	39.47	3.35	39.66	NA	NA	20.5	20.46	NA	0.778	0.7657	0.5304
high	354	0.793	0.0089	0.0056	0.0145	0.0982	39.93	3.45	40.53	NA	NA	21	20.58	NA	0.793	0.7785	0.6948
high	355	0.586	0.0062	0.0055	0.0117	0.1226	39.05	3.54	39.06	NA	NA	20.17	20.42	NA	0.586	0.5743	0.4634
high	356	0.711	0.004	0.0048	0.0088	0.2246	37.7	3.7	37.78	NA	NA	19.5	19.07	NA	0.711	0.7022	0.4864
high	358	0.822	0.0061	0.0048	0.0109	0.2301	37.4	3.6	37.61	NA	NA	19.5	19.19	NA	0.822	0.8111	0.5919
high	360	0.841	0.0057	0.006	0.0117	0.2353	41.33	3.46	41.2	NA	NA	21.7	21.68	NA	0.841	0.8293	0.6057
high	361	0.6	0.0072	0.0073	0.0145	0.0902	38.3	3.3	38	NA	NA	19.36	20	NA	0.6	0.5855	0.5098
high	362	0.476	0.0046	0.0039	0.0085	0.0397	34	3.22	34	NA	NA	17.7	17.4	NA	0.476	0.4675	0.4363
high	363	0.813	0.0057	0.0047	0.0104	0.223	39.5	3.51	39.87	NA	NA	20.56	20.8	NA	0.813	0.8026	0.59
high	364	0.88	0.0054	0.0052	0.0106	0.1951	40.78	3.4	41	NA	NA	21.8	21.88	NA	0.88	0.8694	0.6849
high	365	0.77	0.0053	0.0059	0.0112	0.2305	37.65	3.7	37.6	NA	NA	19.7	19.5	NA	0.77	0.7588	0.5395
high	366	0.879	0.0038	0.0043	0.0081	0.2573	38.42	3.63	38.6	NA	NA	19.85	19.55	NA	0.879	0.8709	0.6217
high	368	0.723	0.0058	0.0058	0.0116	0.089	38.6	3.51	38.16	NA	NA	20.13	20.19	NA	0.723	0.7114	0.634
high	369	0.675	0.0041	0.0041	0.0082	0.1836	36.65	3.26	36.23	NA	NA	18.55	18.78	NA	0.675	0.6668	0.4914
high	370	0.703	0.0039	0.0045	0.0084	0.2069	37.17	3.27	37	NA	NA	19.22	19.18	NA	0.703	0.6946	0.4961
high	373	0.582	0.0049	0.0045	0.0094	0.0886	37.27	3.45	37.22	NA	NA	18.44	18.8	NA	0.582	0.5726	0.4934
high	374	0.693	0.0057	0.0038	0.0095	0.1166	39.25	3.56	38.57	NA	NA	20.45	20.36	NA	0.693	0.6835	0.5764
high	375	0.847	0.0052	0.0055	0.0107	0.2302	40.22	3.8	39.76	NA	NA	20.7	20.8	NA	0.847	0.8363	0.6168
high	376	0.803	0.0058	0.0047	0.0105	0.1804	38.28	3.7	38.37	NA	NA	20.17	20	NA	0.803	0.7925	0.6226
high	377	0.69	0.0049	0.0045	0.0094	0.1866	37.64	3.63	37.94	NA	NA	19.93	20.4	NA	0.69	0.6806	0.5034
high	391	0.683	0.0072	0.0059	0.0131	0.1222	38.09	3.59	38.47	NA	NA	19	20.55	NA	0.683	0.6699	0.5608
high	392	0.775	0.0056	0.0065	0.0121	0.2076	39.6	3.6	39.7	NA	NA	21.22	21.23	NA	0.775	0.7629	0.5674
high	393	0.615	0.005	0.0056	0.0106	0.1637	35.1	3.3	35.13	NA	NA	17.62	18.13	NA	0.615	0.6044	0.4513
high	395	0.684	0.0051	0.0054	0.0105	0.1842	37.06	3.46	37.2	NA	NA	19.34	19.09	NA	0.684	0.6735	0.4998
high	397	0.758	0.0069	0.0057	0.0126	0.1902	39.83	3.7	39.86	NA	NA	21.23	20.68	NA	0.758	0.7454	0.5678
high	398	0.851	0.0048	0.005	0.0098	0.2442	39.4	3.36	39.72	NA	NA	20	20.18	NA	0.851	0.8412	0.6068
high	401	0.681	0.0067	0.0054	0.0121	0.1847	37.84	3.33	37.68	NA	NA	19.86	19.53	NA	0.681	0.6689	0.4963
high	402	0.525	0.0064	0.0065	0.0129	0.0609	39.88	3.38	40	NA	NA	20.9	20.76	NA	0.525	0.5121	0.4641
high	404	0.787	0.0057	0.0054	0.0111	0.1964	39	3.6	38.9	NA	NA	20.37	20.4	NA	0.787	0.7759	0.5906
high	409	0.84	0.0053	0.0057	0.011	0.1352	41.14	3.55	41.33	NA	NA	21.48	20.8	NA	0.84	0.829	0.7048
high	411	0.686	0.006	0.0059	0.0119	0.1409	38.84	3.7	38.56	NA	NA	19.6	20.08	NA	0.686	0.6741	0.5451
high	414	0.657	0.0063	0.0056	0.0119	0.1891	36.9	3.27	37.33	NA	NA	18.93	19.38	NA	0.657	0.6451	0.4679
high	415	0.803	0.0055	0.0057	0.0112	0.2388	38.75	3.35	38.86	NA	NA	19.78	20	NA	0.803	0.7918	0.5642
high	417	0.703	0.0051	0.0063	0.0114	0.1356	42.84	3.75	42.61	NA	NA	22.06	21.42	NA	0.703	0.6916	0.5674
high	418	0.748	0.0044	0.0045	0.0089	0.2088	38.45	3.56	38.63	NA	NA	20.26	19	NA	0.748	0.7391	0.5392
high	420	0.756	0.0042	0.0046	0.0088	0.1583	38.88	3.33	39	NA	NA	20.43	20.08	NA	0.756	0.7472	0.5977
high	421	0.538	0.005	0.0052	0.0102	0.1047	37.5	3.44	37.93	NA	NA	19.84	19.7	NA	0.538	0.5278	0.4333
high	422	0.702	0.0044	0.0047	0.0091	0.1543	40.53	3.62	40.85	NA	NA	21.35	21.11	NA	0.702	0.6929	0.5477
high	423	0.639	0.0046	0.0048	0.0094	0.1503	38.8	3.54	38.92	NA	NA	20.4	20.5	NA	0.639	0.6296	0.4887
high	424	0.727	0.0047	0.0057	0.0104	0.1548	36.2	3.5	36.14	NA	NA	18.57	17.8	NA	0.727	0.7166	0.5722
high	425	0.608	0.0051	0.0049	0.01	0.1216	37.03	3.4	37.12	NA	NA	19.55	19.74	NA	0.608	0.598	0.4864
high	426	0.625	0.005	0.005	0.01	0.1287	37.1	3.47	36.74	NA	NA	19.03	18.71	NA	0.625	0.615	0.4963
high	428	0.663	0.006	0.0057	0.0117	0.1515	39.69	3.31	39.4	NA	NA	20.34	20.37	NA	0.663	0.6513	0.5115
high	429	0.642	0.0055	0.0058	0.0113	0.1159	39.63	3.37	39.5	NA	NA	21.1	20.23	NA	0.642	0.6307	0.5261
high	430	0.594	0.0058	0.0053	0.0111	0.1132	38.45	3.59	38.95	NA	NA	20.33	20	NA	0.594	0.5829	0.4808
high	431	0.733	0.0047	0.0053	0.01	0.2043	37.5	3.22	37.34	NA	NA	19.26	20.05	NA	0.733	0.723	0.5287
high	432	0.552	0.0036	0.0047	0.0083	0.0803	36	3.43	36	NA	NA	19.1	19.07	NA	0.552	0.5437	0.4717
high	433	0.782	0.005	0.0065	0.0115	0.1885	40.26	3.32	40.44	NA	NA	21.02	21	NA	0.782	0.7705	0.5935
high	434	0.644	0.0055	0.0053	0.0108	0.1555	37.9	3.44	38.7	NA	NA	20	20.2	NA	0.644	0.6332	0.4885
high	435	0.599	0.0046	0.0046	0.0092	0.1356	36.8	3.41	37	NA	NA	19	18.62	NA	0.599	0.5898	0.4634
high	437	0.75	0.0061	0.0049	0.011	0.2008	39.19	3.58	39.5	NA	NA	20.87	19.8	NA	0.75	0.739	0.5492
high	439	0.683	0.005	0.0045	0.0095	0.167	36.47	3.63	37	NA	NA	18.73	18	NA	0.683	0.6735	0.516
high	439	0.877	0.0044	0.0068	0.0112	0.2794	40.16	3.66	40.26	NA	NA	21.5	20.27	NA	0.877	0.8658	0.5976
high	371	0.434	0.0052	0.0058	0.011	0.0545	34	2.99	33.44	NA	NA	17.36	17.3	0.43976	0.43976	0.423	0.3795
high	413	0.503	0.0042	0.0045	0.0087	0.0875	38.45	3.51	38.16	NA	NA	20	19.73	0.509295	0.515055	0.4943	0.4155
high	337	0.664	0.0065	0.0057	0.0122	0.1816	36.11	3.5	35.5	NA	NA	18.67	18	0.0316952	0.695695	0.6518	0.4824
high	347	0.634	0.0047	0.0057	0.0104	0.1443	39.46	3.4	39.7	NA	NA	20.55	20.47	0.0305162	0.664516	0.6236	0.4897
high	350	0.538	0.0046	0.0049	0.0095	0.108	37.56	3.22	37.5	NA	NA	19.83	19.77	0.0267434	0.564743	0.5285	0.43
high	372	0.594	0.0051	0.0053	0.0104	0.1366	38.72	3.36	39	NA	NA	20.42	20.9	0.0289442	0.622944	0.5836	0.4574
high	399	0.732	0.0053	0.0048	0.0101	0.1789	39.56	3.7	39.8	NA	NA	20.57	20.63	0.0343676	0.766368	0.7219	0.5531
high	410	0.48	0.0046	0.0047	0.0093	0.0857	32.5	3.24	32.4	NA	NA	16.78	16.66	0.024464	0.504464	0.4707	0.3943
high	419	0.659	0.0046	0.0044	0.009	0.1803	36.44	3.63	36.6	NA	NA	18.94	18.66	0.0314987	0.690499	0.65	0.4787
high	436	0.638	0.0077	0.0046	0.0123	0.1499	40.45	3.54	40.2	NA	NA	21.06	21.22	0.0306734	0.668673	0.6257	0.4881

## Sheet: Legend
Variable	Legend
Population	Population origin: middle, low and high altitude
Sample_ID	Individual sample ID
Bodyweight	Bodyweight in gramm
Testis1	Weight of first testis in gramm
Testis2	Weight of second testis in gramm
SUMtestis	Sum of both testes in gramm
Spermatophoregland	Spermatophore gland weight in gramm
Hindleglenght	Hindleg length in mm
Subgenitalplatesize	Subgenital plate width in mm
Repeatabilityleg	Second measurement of hindleg length in mm
Femurlength	Femur length in mm
Femurlengthrepeat	Second measure of femur length in mm
Tibialength	Tibia length in mm
Tibiarepeat	Second measure of tibia length in mm
correctedweight	Body weight in gramm corrected for missing legs
finalweight	Body weight in gramm corrected for missing legs if applicable
Somamass	Body weight in gramm minus testes weight
SomamassGland	Body weight in gramm minus spermatophore gland weight
